# Supplementary material for: The Chloroplast Genome of the Lichen Photobiont Trebouxiophyceae sp. DW1 and Its Phylogenetic Implications
Source: Genes (Basel). 2022 Oct 12;13(10):1840. doi: 10.3390/genes13101840 (PMC9601494; doi:10.3390/genes13101840)
Supplement: Supplementary file 1 [file genes-13-01840-s001.zip]

Archive with 2 entries (2 files):
- Supplementary Table S1.xlsx
- SupplementaryTable S2.xlsx
