# Supplementary material for: The Chloroplast Genome of the Lichen Photobiont Trebouxiophyceae sp. DW1 and Its Phylogenetic Implications
Source: Genes (Basel). 2022 Oct 12;13(10):1840. doi: 10.3390/genes13101840 (PMC9601494; doi:10.3390/genes13101840)
Supplement: Supplementary file 1 [file genes-13-01840-s001.zip › Supplementary Table S1.xlsx]

## Sheet: Sheet1
Species	GrnBank No.
Botryococcuus braunii	NC_025545
Coccomyxa sp.	NC_015084
Paradoxia multiseta	NC_025540
Trebouxiophyceae sp.	NC_018569
Elliptochloris bilobata	NC_025548
Koliella longiseta	NC_025531
Pabia signiensis	NC_025529
Chlorella vulgaris	NC_001565
Trebouxiophyceae sp.DW1	MW_255987
Myrmecia israelensis	NC_025525
Trebouxia sp. TR9	MK_643158
Chlorella sorokiniana	NC_023835
Chlorella variabilis	NC_015359
Micractinium conductrix	NC_036806
Dicloster acuatus	NC_025546
Parachlorella kessleri	NC_012978
Pedinomonas minor	NC_016733
Pedinomonas tuberculata	NC_025530
Marsupiomonas sp.	KM_462870
Nephroselmis astigmatica	NC_024829
Nephroselmis olivacea	NC_000927
Chara vulgaris	NC_008097
Chlorokybus atmophyticus	NC_008822
