# Supplementary material for: The Chloroplast Genome of the Lichen Photobiont Trebouxiophyceae sp. DW1 and Its Phylogenetic Implications
Source: Genes (Basel). 2022 Oct 12;13(10):1840. doi: 10.3390/genes13101840 (PMC9601494; doi:10.3390/genes13101840)
Supplement: Supplementary file 1 [file genes-13-01840-s001.zip › SupplementaryTable S2.xlsx]

## Sheet: Sheet1
Number of bases	type	number
30-35	P	20
	F	14
36-40	P	7
	F	4
41-45	P	2
	F	1
46-50	P	1
	F	0
